# Supplementary material for: Preparation and Characterization of Fibrous Alumina and Zirconia Toughened Alumina Ceramics with Gradient Porosity
Source: Nanomaterials (Basel). 2022 Nov 24;12(23):4165. doi: 10.3390/nano12234165 (PMC9736005; doi:10.3390/nano12234165)
Supplement: Supplementary file 1 [file nanomaterials-12-04165-s001.zip]

Archive with 1 entries (1 files):
- nanomaterials-2057647-supplementary.pdf
